# Supplementary material for: Mechanism by Which PF-3758309, a Pan Isoform Inhibitor of p21-Activated Kinases, Blocks Reactivation of HIV-1 Latency
Source: Biomolecules. 2023 Jan 4;13(1):100. doi: 10.3390/biom13010100 (PMC9855626; doi:10.3390/biom13010100)
Supplement: Supplementary file 1 [file biomolecules-13-00100-s001.zip]

Archive with 1 entries (1 files):
- biomolecules-1954290-supplementary.pdf
